# Supplementary material for: Beneficial Interactive Effects Provided by an Arbuscular Mycorrhizal Fungi and Yeast on the Growth of Oenothera picensis Established on Cu Mine Tailings
Source: Plants (Basel). 2023 Nov 29;12(23):4012. doi: 10.3390/plants12234012 (PMC10708390; doi:10.3390/plants12234012)
Supplement: Supplementary file 1 [file plants-12-04012-s001.zip]

Archive with 1 entries (1 files):
- plants-2695358-SI.pdf
